# Supplementary material for: Prognostic Value of Mid-Regional Proadrenomedullin Sampled at Presentation and after 72 Hours in Septic Patients Presenting to the Emergency Department: An Observational Two-Center Study
Source: Biomedicines. 2022 Mar 19;10(3):719. doi: 10.3390/biomedicines10030719 (PMC8945269; doi:10.3390/biomedicines10030719)
Supplement: Supplementary file 1 [file biomedicines-10-00719-s001.zip]

Archive with 1 entries (1 files):
- biomedicines-1631418-supplementary.pdf
